# Supplementary material for: Diversity and evolution of the emerging Pandoraviridae family
Source: Nat Commun. 2018 Jun 11;9:2285. doi: 10.1038/s41467-018-04698-4 (PMC5995976; doi:10.1038/s41467-018-04698-4)
Supplement: Supplementary file 4 — Supplementary Data 1 [file 41467_2018_4698_MOESM4_ESM.xlsx]

## Sheet: P. salinus
Quantification of the pandoravirion proteins
Rank	Gene	nIBAQ	Annotation	# introns	DNA-binding probability
1	psal_cds_273	0.408081	Hypothetical protein	1	0.0711
2	psal_cds_221	0.309692	Hypothetical protein		0.1057
3	psal_cds_285	0.280016	Hypothetical protein		0.1578
4	psal_cds_383	0.242888	Thioredoxin-like fold domain	2	0.2152
5	psal_cds_232	0.138162	Hypothetical protein		0.8225
6	psal_cds_413	0.0884161	Hypothetical protein		0.2038
7	psal_cds_238	0.0767879	Hypothetical protein	1	0.0301
8	psal_cds_153	0.0738912	Hypothetical protein		0.5219
9	psal_cds_216	0.0736075	Hypothetical protein		0.4322
10	psal_cds_346	0.0510847	Hypothetical protein	1	0.2553
11	psal_cds_320	0.0466157	Hypothetical protein		0.5573
12	psal_cds_411	0.039308	Disulfide isomerase domain		0.7882
13	psal_cds_243	0.038878	Hypothetical protein		0.7071
14	psal_cds_426	0.0355251	Hypothetical protein		0.8944
15	psal_cds_271	0.0318049	Hypothetical protein		0.6865
16	psal_cds_155	0.0302039	Hypothetical protein		0.1232
17	psal_cds_1156	0.029908	Hypothetical protein		0.0223
18	psal_cds_145	0.0297844	Collagen triple helix repeat domain		0.0107
19	psal_cds_400	0.0294079	Hypothetical protein		0.0499
20	psal_cds_1367	0.0255072	Hypothetical protein		0.9885
21	psal_cds_397	0.024905	glucosamine N-acyltransferase domain		0.0051
22	psal_cds_223	0.0248134	Hypothetical protein		0.9078
23	psal_cds_156	0.0240982	Hypothetical protein		0.863
24	psal_cds_302	0.023985	Hypothetical protein		0.8334
25	psal_cds_586	0.0237515	Hypothetical protein		0.7657
26	psal_cds_387	0.0216155	Hypothetical protein		0.5752
27	psal_cds_388	0.0214454	Hypothetical protein		0.7661
28	psal_cds_307	0.021413	Hypothetical protein		0.0757
29	psal_cds_197	0.0194178	Hypothetical protein		0.5387
30	psal_cds_135	0.018927	F-box domain		0.1754
31	psal_cds_212	0.0181253	Cupin domain		0.01
32	psal_cds_874	0.0179924	Endoribonuclease L-PSP		0.6025
33	psal_cds_149	0.0178198	Hypothetical protein		0.3603
34	psal_cds_148	0.0177956	Hypothetical protein		0.1463
35	psal_cds_1217	0.0177377	Dna pol iii gamma/tau subunit-like domain	1	0.0185
36	psal_cds_193	0.0164505	PAN/APPLE-like domain		0.2516
37	psal_cds_419	0.0155161	Hypothetical protein		0.1931
38	psal_cds_233	0.0154308	Hypothetical protein		0.7964
39	psal_cds_396	0.0141112	Hypothetical protein		0.0064
40	psal_cds_228	0.0136037	Hypothetical protein		0.5834
41	psal_cds_312	0.012963	Hypothetical protein		0.4483
42	psal_cds_1204	0.0118106	Hypothetical protein		0.1546
43	psal_cds_146	0.0114668	Hypothetical protein	1	0.3704
44	psal_cds_384	0.0113401	Erv-family thiol oxidoreductase		0.7354
45	psal_cds_162	0.0109431	Acid phosphatase class b		0.8427
46	psal_cds_1397	0.00968203	Hypothetical protein		0.4747
47	psal_cds_108	0.00863579	Hypothetical protein		0.7272
48	psal_cds_424	0.0084897	Hypothetical protein		0.9176
49	psal_cds_492	0.00817091	Hypothetical protein		0.6398
50	psal_cds_345	0.00816159	Hypothetical protein		0.911
51	psal_cds_1121	0.00790801	Hypothetical protein		0.1398
52	psal_cds_1187	0.00762397	Hypothetical protein		0.8339
53	psal_cds_871	0.00753346	Hypothetical protein		0.5237
54	psal_cds_208	0.00745552	Hypothetical protein		0.3363
55	psal_cds_263	0.00740988	Hypothetical protein		0.6282
56	psal_cds_144	0.00739508	Hypothetical protein		0.7806
57	psal_cds_467	0.00725094	Hypothetical protein		0.2966
58	psal_cds_106	0.00703187	Hypothetical protein		0.4926
59	psal_cds_440	0.00694615	Hypothetical protein		0.4329
60	psal_cds_950	0.00694195	Hypothetical protein		0.7866
61	psal_cds_194	0.00681063	Casein kinase	1	0.8754
62	psal_cds_178	0.00665368	Hypothetical protein		0.9836
63	psal_cds_1383	0.0066285	Hypothetical protein		0.9936
64	psal_cds_1046	0.00652079	Hypothetical protein		0.7586
65	psal_cds_272	0.00606797	Trypsin-like serine protease		0.1188
66	psal_cds_86	0.00605543	Hypothetical protein		0.7849
67	psal_cds_1135	0.00594195	Hypothetical protein		0.1063
68	psal_cds_481	0.0059153	Hypothetical protein		0.6726
69	psal_cds_491	0.00589145	Hypothetical protein		0.9673
70	psal_cds_879	0.00582832	Topoisomerase ii-associated domain		0.955
71	psal_cds_1082	0.00576368	Hypothetical protein		0.6882
72	psal_cds_1188	0.00573769	Hypothetical protein		0.7139
73	psal_cds_1196	0.00550533	Hypothetical protein		0.4057
74	psal_cds_96	0.00525613	Hypothetical protein		0.3262
75	psal_cds_1130	0.00485675	Dna pol iii gamma/tau subunit-like domain		0.8776
76	psal_cds_1094	0.00473697	Hypothetical protein	1	0
77	psal_cds_92	0.00454892	C1q domain		0.0269
78	psal_cds_1080	0.0044209	Hypothetical protein	1	0.4188
79	psal_cds_348	0.00441385	Hypothetical protein		0.772
80	psal_cds_827	0.00430279	Hypothetical protein		0.8578
81	psal_cds_318	0.00423079	Hypothetical protein		0.2113
82	psal_cds_200	0.00422783	Hypothetical protein		0.8963
83	psal_cds_57	0.00421075	Hypothetical protein		0.6766
84	psal_cds_171	0.00416919	Hypothetical protein		0.4399
85	psal_cds_203	0.00416809	Hypothetical protein		0.7905
86	psal_cds_386	0.00415327	Hypothetical protein		0.9563
87	psal_cds_1247	0.00411888	Hypothetical protein		0.0673
88	psal_cds_1125	0.00402029	Hypothetical protein		0.8023
89	psal_cds_1224	0.00397587	Hypothetical protein		0.3044
90	psal_cds_123	0.00396978	Hypothetical protein		0.0029
91	psal_cds_99	0.00394496	Hypothetical protein		0.5598
92	psal_cds_139	0.00384924	Hypothetical protein		0.4256
93	psal_cds_705	0.00382029	Hypothetical protein		0.4144
94	psal_cds_117	0.00373931	Hypothetical protein		0.7273
95	psal_cds_1174	0.00373828	Hypothetical protein		0.0126
96	psal_cds_672	0.00373484	Hypothetical protein		0.0092
97	psal_cds_628	0.00367663	Nad-dependent amine oxidase		0.8505
98	psal_cds_687	0.00347285	Hypothetical protein		0.5487
99	psal_cds_184	0.00342837	Hypothetical protein		0.8612
100	psal_cds_188	0.00329592	Hypothetical protein		0.2236
101	psal_cds_1260	0.00325767	oxidoreductase	1	0.0824
102	psal_cds_1192	0.00324756	Hypothetical protein		0.4861
103	psal_cds_183	0.00319405	Hypothetical protein		0.355
104	psal_cds_461	0.00315772	Hypothetical protein		0.0085
105	psal_cds_629	0.00313187	Hypothetical protein		0.614
106	psal_cds_632	0.00311468	Hypothetical protein		0.748
107	psal_cds_254	0.00302266	Hypothetical protein		0.6108
108	psal_cds_186	0.00281242	Hypothetical protein		0.0103
109	psal_cds_241	0.00259932	Hypothetical protein		0.1803
110	psal_cds_649	0.00254005	Hypothetical protein		0.0107
111	psal_cds_438	0.0025393	Hypothetical protein		0.0796
112	psal_cds_876	0.00253718	Hypothetical protein		0.0018
113	psal_cds_653	0.00239435	Hypothetical protein		0.5561
114	psal_cds_468	0.00238725	Hypothetical protein		0.5059
115	psal_cds_380	0.00226851	Smc atpase domain		0.8846
116	psal_cds_631	0.00225006	Hypothetical protein		0.4472
117	psal_cds_441	0.00221589	Pan/apple-like domain		0.2094
118	psal_cds_303	0.00221565	Hypothetical protein		0.4288
119	psal_cds_444	0.00216068	Hypothetical protein		0.3502
120	psal_cds_1132	0.00213349	Fad/fmn-containing dehydrogenase		0.3435
121	psal_cds_147	0.00210321	Hypothetical protein		0.9857
122	psal_cds_323	0.00209745	Patatin-like phospholipase		0.6759
123	psal_cds_1246	0.00204419	Hypothetical protein		0.0042
124	psal_cds_512	0.00198179	Hypothetical protein		0.8904
125	psal_cds_94	0.00195859	Collagen triple helix repeat domain		0.0034
126	psal_cds_213	0.00190601	Hypothetical protein		0.3926
127	psal_cds_352	0.00188107	Hypothetical protein		0.8145
128	psal_cds_381	0.00184198	Hypothetical protein		0.9991
129	psal_cds_1390	0.001784	Lipase/esterase		0.2529
130	psal_cds_502	0.00172991	Hypothetical protein		0.3756
131	psal_cds_1012	0.0014279	Hypothetical protein		0.3593
132	psal_cds_1350	0.0014159	F-box domain		0.402
133	psal_cds_359	0.00138971	Hypothetical protein		0.1946
134	psal_cds_105	0.00138491	Hypothetical protein	1	0.0447
135	psal_cds_1297	0.00137105	Moae family domain		0.4594
136	psal_cds_651	0.00133144	Hypothetical protein		0.4745
137	psal_cds_624	0.00133122	Dual specificity phosphatase		0.3712
138	psal_cds_1211	0.00125045	Lipocalin		0.8966
139	psal_cds_118	0.00119856	AldR family transcriptional regulator		0.9863
140	psal_cds_382	0.00119493	Hypothetical protein		0.3293
141	psal_cds_1340	0.00119088	Hypothetical protein	1	0.5965
142	psal_cds_317	0.00116234	Dna translocase ftsk domain		0.2624
143	psal_cds_549	0.00112119	Hypothetical protein		0.5671
144	psal_cds_1081	0.00111924	Hypothetical protein		0.7662
145	psal_cds_1097	0.00110426	Hypothetical protein		0.2242
146	psal_cds_946	0.00103824	Hypothetical protein		0.8354
147	psal_cds_350	0.00100744	Collagen triple helix repeat domain		0.0295
148	psal_cds_287	0.00099847	Hypothetical protein		0.4942
149	psal_cds_235	0.00098044	Ser/thr phosphatase 2c		0.9335
150	psal_cds_180	0.000970662	Transcription termination factor rho-like domain		0.9946
151	psal_cds_306	0.000965905	Eukaryotic translation initiation factor 4e		0.5957
152	psal_cds_524	0.000943459	Hypothetical protein		0.9423
153	psal_cds_172	0.000939109	Hypothetical protein		0.1528
154	psal_cds_177	0.000922416	Ser/thr kinase		0.9484
155	psal_cds_181	0.000916138	Hypothetical protein		0.9928
156	psal_cds_379	0.000915203	Hypothetical protein		0.9854
157	psal_cds_71	0.000887297	Gtp cyclohydrolase	1	0.5567
158	psal_cds_890	0.000876472	Hypothetical protein		0.5945
159	psal_cds_322	0.000875609	Hypothetical protein		0.6768
160	psal_cds_211	0.000833949	Hypothetical protein		0.0236
161	psal_cds_428	0.000802028	Laminin g domain		0.3546
162	psal_cds_414	0.000794769	Hypothetical protein		0.9876
163	psal_cds_482	0.000793485	Ring-finger domain		0.0403
164	psal_cds_168	0.00078524	Ubiquitin-like domain		0.6027
165	psal_cds_637	0.000783086	Dual specificity phosphatase		0.9907
166	psal_cds_473	0.000776101	Hypothetical protein		0.0575
167	psal_cds_937	0.000768414	Hypothetical protein		0.5922
168	psal_cds_646	0.000765171	Hypothetical protein		0.0571
169	psal_cds_310	0.000751352	Hypothetical protein		0.898
170	psal_cds_1062	0.000737739	Hypothetical protein		0.9123
171	psal_cds_601	0.000727036	Hypothetical protein		0.8556
172	psal_cds_290	0.00071945	Hypothetical protein		0.6094
173	psal_cds_416	0.00066975	Dna pol iii gamma/tau subunit-like domain		0.4702
174	psal_cds_1120	0.00065443	Hypothetical protein		0.8415
175	psal_cds_1308	0.000638598	Exonuclease-endonuclease-phosphatase		0.1498
176	psal_cds_1262	0.000631954	Hypothetical protein		0.5598
177	psal_cds_46	0.000620119	Hypothetical protein		0.007
178	psal_cds_394	0.000619659	Guanylate kinase		0.4291
179	psal_cds_55	0.000608418	Hypothetical protein		0.3324
180	psal_cds_351	0.000604868	Rna polymerase rpb5		0.9463
181	psal_cds_1269	0.000601305	Btb/poz domain		0.4897
182	psal_cds_1378	0.000589867	Hypothetical protein		0.7968
183	psal_cds_500	0.000566734	Hypothetical protein		0.0497
184	psal_cds_919	0.000561036	Hypothetical protein		0.2739
185	psal_cds_140	0.000559843	Hypothetical protein	1	0.0833
186	psal_cds_297	0.000558544	Yqaj-like viral recombinase		0.8638
187	psal_cds_250	0.00050589	Dna pol iii gamma/tau subunit-like domain		0.8834
188	psal_cds_1030	0.000490453	Hypothetical protein	2	0.6412
189	psal_cds_1063	0.000490177	Hypothetical protein		0.6038
190	psal_cds_288	0.000488928	Hypothetical protein	1	0.757

## Sheet: P. quercus
Rank	Gene	nIBAQ	Annotation	# introns	DNA-binding probability
1	pqer_cds_275	0.390572	Hypothetical protein		0.3012
2	pqer_cds_265	0.328221	Hypothetical protein	1	0.068
3	pqer_cds_217	0.323513	Hypothetical protein		0.1733
4	pqer_cds_374	0.175779	Thioredoxin-like fold domain	2	0.1044
5	pqer_cds_211	0.130413	Hypothetical protein		0.4706
6	pqer_cds_406	0.102052	Hypothetical protein		0.2038
7	pqer_cds_801	0.0999906	Endoribonuclease L-PS		0.4314
8	pqer_cds_226	0.0810655	Hypothetical protein		0.8354
9	pqer_cds_292	0.074597	Hypothetical protein		0.745
10	pqer_cds_803	0.0671148	Hypothetical protein		0.0063
11	pqer_cds_134	0.0637255	Collagen triple helix repeat domain		0.0208
12	pqer_cds_231	0.0477224	Hypothetical protein	1	0.1425
13	pqer_cds_975	0.0414542	Hypothetical protein		0.0575
14	pqer_cds_309	0.0356318	Hypothetical protein		0.4997
15	pqer_cds_404	0.034613	Disulfide isomerase		0.4719
16	pqer_cds_378	0.0291305	Hypothetical protein		0.8252
17	pqer_cds_417	0.0286565	Hypothetical protein		0.7044
18	pqer_cds_690	0.028238	Hypothetical protein		0.6101
19	pqer_cds_263	0.0258374	Hypothetical protein		0.5893
20	pqer_cds_219	0.0241621	Dna pol iii gamma/tau subunit-like domain		0.7437
21	pqer_cds_235	0.023883	Hypothetical protein		0.6899
22	pqer_cds_101	0.023114	Hypothetical protein		0.7827
23	pqer_cds_227	0.0212598	Hypothetical protein		0.5566
24	pqer_cds_185	0.0200402	Casein kinase	1	0.83
25	pqer_cds_1063	0.0181878	Hypothetical protein	1	0.0179
26	pqer_cds_410	0.0172324	Hypothetical protein		0.157
27	pqer_cds_297	0.0170135	Hypothetical protein		0.1662
28	pqer_cds_589	0.0166746	Hypothetical protein		0.8885
29	pqer_cds_1050	0.0155962	Hypothetical protein		0.0489
30	pqer_cds_332	0.0151579	Hypothetical protein	1	0.3606
31	pqer_cds_142	0.0151075	Hypothetical protein	1	0.1162
32	pqer_cds_113	0.0149754	Hypothetical protein		0.0022
33	pqer_cds_138	0.0139944	Hypothetical protein		0.1729
34	pqer_cds_184	0.0132966	PAN/APPLE-like domain		0.1713
35	pqer_cds_692	0.0132935	Hypothetical protein		0.694
36	pqer_cds_391	0.0127	Hypothetical protein		0.1106
37	pqer_cds_1073	0.0123763	Hypothetical protein		0.4603
38	pqer_cds_971	0.0118466	Fad/fmn-containing dehydrogenase		0.6426
39	pqer_cds_691	0.0116635	Hypothetical protein		0.6817
40	pqer_cds_996	0.0114841	Hypothetical protein		0.0111
41	pqer_cds_1164	0.0114649	Hypothetical protein		0.6024
42	pqer_cds_191	0.0111096	Hypothetical protein		0.5422
43	pqer_cds_1052	0.0105826	Hypothetical protein		0.0947
44	pqer_cds_1031	0.010545	Hypothetical protein		0.6571
45	pqer_cds_1017	0.0104191	Hypothetical protein		0.0115
46	pqer_cds_137	0.0101582	Hypothetical protein		0.8592
47	pqer_cds_377	0.0100293	Hypothetical protein		0.4934
48	pqer_cds_573	0.00957974	Hypothetical protein		0.0213
49	pqer_cds_506	0.0093133	Hypothetical protein		0.8785
50	pqer_cds_302	0.00922815	Hypothetical protein		0.5624
51	pqer_cds_61	0.00910022	Hypothetical protein		0.444
52	pqer_cds_208	0.00878904	Cupin domain		0.0173
53	pqer_cds_150	0.00869958	Acid phosphatase class b		0.758
54	pqer_cds_746	0.00831774	Hypothetical protein	1	0.2136
55	pqer_cds_133	0.00824493	Hypothetical protein		0.9184
56	pqer_cds_429	0.00819529	Hypothetical protein		0.4813
57	pqer_cds_144	0.00776629	Hypothetical protein		0.8386
58	pqer_cds_1039	0.00750154	Hypothetical protein		0.3065
59	pqer_cds_968	0.00739807	Hypothetical protein		0.7512
60	pqer_cds_798	0.00735032	Hypothetical protein		0.2658
61	pqer_cds_640	0.00719127	Hypothetical protein		0.9244
62	pqer_cds_961	0.00718409	Hypothetical protein		0.3574
63	pqer_cds_471	0.00689588	Hypothetical protein		0.9614
64	pqer_cds_466	0.00662291	Hypothetical protein		0.5863
65	pqer_cds_519	0.00650602	Hypothetical protein		0.6633
66	pqer_cds_135	0.00646873	Hypothetical protein		0.9655
67	pqer_cds_903	0.00640382	Hypothetical protein		0.0445
68	pqer_cds_534	0.0059822	Nad-dependent amine oxidase		0.6122
69	pqer_cds_91	0.00588613	Hypothetical protein		0.3867
70	pqer_cds_711	0.00572633	Hypothetical protein		0.5794
71	pqer_cds_1038	0.00571587	Hypothetical protein		0.6577
72	pqer_cds_1151	0.00571396	Hypothetical protein		0.8205
73	pqer_cds_969	0.00568894	Dna pol iii gamma/tau subunit-like domain		0.8027
74	pqer_cds_1139	0.00553353	Moae family domain		0.8506
75	pqer_cds_371	0.00537425	Hypothetical protein		0.9204
76	pqer_cds_161	0.00525705	Hypothetical protein		0.2276
77	pqer_cds_962	0.00515296	Carbonic anhydrase		0.9005
78	pqer_cds_197	0.00511145	Hypothetical protein		0.7995
79	pqer_cds_472	0.00505822	Hypothetical protein		0.6141
80	pqer_cds_331	0.00497008	Hypothetical protein		0.9387
81	pqer_cds_697	0.00492019	Hypothetical protein		0.9842
82	pqer_cds_430	0.00486191	Pan/apple-like domain		0.1627
83	pqer_cds_99	0.00476973	Hypothetical protein		0.4187
84	pqer_cds_834	0.00475518	AldR family transcriptional regulator		0.9693
85	pqer_cds_388	0.00460369	glucosamine N-acyltransferase domain		0.0063
86	pqer_cds_1036	0.00458647	Hypothetical protein		0.4344
87	pqer_cds_453	0.00455891	Hypothetical protein		0.3577
88	pqer_cds_632	0.00450291	Hypothetical protein		0.5927
89	pqer_cds_306	0.00448001	Hypothetical protein		0.3356
90	pqer_cds_415	0.00445165	Hypothetical protein		0.9141
91	pqer_cds_538	0.00440817	Hypothetical protein		0.8732
92	pqer_cds_173	0.00422275	Hypothetical protein		0.4051
93	pqer_cds_699	0.00412718	Hypothetical protein		0.8448
94	pqer_cds_167	0.00411104	Transcription termination factor rho-like domain		0.9943
95	pqer_cds_375	0.00407305	ERV-family thiol oxidoreductase		0.6358
96	pqer_cds_641	0.00404476	Hypothetical protein		0.8199
97	pqer_cds_1070	0.00399618	Hypothetical protein		0.3542
98	pqer_cds_205	0.00384718	Hypothetical protein		0.2564
99	pqer_cds_418	0.00378056	Hypothetical protein		0.3223
100	pqer_cds_723	0.0037524	Collagen triple helix repeat domain		0.0043
101	pqer_cds_194	0.00361821	Hypothetical protein		0.9079
102	pqer_cds_238	0.0035881	Hypothetical protein		0.7361
103	pqer_cds_177	0.00353798	Hypothetical protein		0.2855
104	pqer_cds_556	0.00351829	Hypothetical protein		0.2917
105	pqer_cds_1111	0.00349066	Hypothetical protein		0.7374
106	pqer_cds_264	0.00346102	Trypsin-like serine protease		0.2632
107	pqer_cds_109	0.00338646	Hypothetical protein		0.6071
108	pqer_cds_257	0.00335092	Hypothetical protein		0.8341
109	pqer_cds_172	0.00321106	Hypothetical protein		0.357
110	pqer_cds_247	0.00319687	Hypothetical protein		0.5938
111	pqer_cds_89	0.00314216	Hypothetical protein		0.2419
112	pqer_cds_536	0.00295198	Hypothetical protein		0.3453
113	pqer_cds_334	0.00294503	Hypothetical protein		0.5202
114	pqer_cds_833	0.00293525	Cathepsin c1-like peptidase		0.3027
115	pqer_cds_84	0.00290255	Hypothetical protein		0.6007
116	pqer_cds_136	0.00276879	Hypothetical protein		0.9704
117	pqer_cds_433	0.00271099	Hypothetical protein		0.336
118	pqer_cds_1102	0.00263263	oxidoreductase		0.1194
119	pqer_cds_128	0.00260814	Hypothetical protein		0.2858
120	pqer_cds_175	0.00258752	Collagen domain		0.0123
121	pqer_cds_224	0.00239038	Histidine phosphatase		0.9996
122	pqer_cds_448	0.00230179	Hypothetical protein		0.0253
123	pqer_cds_422	0.00228196	Hypothetical protein		0.4967
124	pqer_cds_959	0.00224538	Hypothetical protein		0.1538
125	pqer_cds_170	0.00224067	Hypothetical protein		0.2519
126	pqer_cds_930	0.00201593	Hypothetical protein		0.1948
127	pqer_cds_824	0.0019125	Hypothetical protein		0.3817
128	pqer_cds_427	0.00189831	Hypothetical protein		0.0422
129	pqer_cds_904	0.00187135	Hypothetical protein		0.1439
130	pqer_cds_188	0.00174066	Hypothetical protein		0.4739
131	pqer_cds_1118	0.00166613	Collagen triple helix repeat domain		0.0059
132	pqer_cds_311	0.00162187	Hypothetical protein		0.1884
133	pqer_cds_643	0.00161363	Hypothetical protein		0.3171
134	pqer_cds_421	0.00159551	Papain family cysteine protease		0.5145
135	pqer_cds_160	0.00155846	Hypothetical protein		0.616
136	pqer_cds_209	0.00145264	Hypothetical protein		0.3822
137	pqer_cds_1117	0.00139471	C1q domain		0.0111
138	pqer_cds_293	0.00138296	Hypothetical protein		0.4974
139	pqer_cds_423	0.0013791	Hypothetical protein		0.6357
140	pqer_cds_530	0.001238	Dual specificity phosphatase		0.5002
141	pqer_cds_169	0.0012324	Hypothetical protein		0.9939
142	pqer_cds_454	0.00119293	Hypothetical protein		0.5294
143	pqer_cds_1146	0.0011727	Hypothetical protein		0.7374
144	pqer_cds_376	0.00113375	Hypothetical protein		0.9281
145	pqer_cds_234	0.0010965	Hypothetical protein		0.3512
146	pqer_cds_59	0.00106136	Hypothetical protein		0.276
147	pqer_cds_280	0.000989466	Hypothetical protein		0.4428
148	pqer_cds_312	0.000956618	Patatin-like phospholipase		0.7259
149	pqer_cds_911	0.00090391	Hypothetical protein		0.4602
150	pqer_cds_549	0.000900928	Hypothetical protein		0.0672
151	pqer_cds_1172	0.000893155	Hypothetical protein		0.4284
152	pqer_cds_794	0.0008732	Hypothetical protein		0.0167
153	pqer_cds_243	0.000817481	Hypothetical protein	1	0.8177
154	pqer_cds_337	0.000816993	Hypothetical protein		0.8223
155	pqer_cds_720	0.00079427	Hypothetical protein		0.4711
156	pqer_cds_387	0.000781857	Hypothetical protein		0.0514
157	pqer_cds_181	0.000774465	Collagen domain		0.0064
158	pqer_cds_459	0.000752449	Hypothetical protein		0.0756
159	pqer_cds_725	0.000733824	Collagen domain		0.004
160	pqer_cds_180	0.000708777	C1q domain		0.0065
161	pqer_cds_1162	0.000677658	Lipase/esterase		0.3413
162	pqer_cds_349	0.000645189	Hypothetical protein		0.0868
163	pqer_cds_346	0.000611982	Hypothetical protein		0.2859
164	pqer_cds_269	0.000594874	Hypothetical protein		0.9162
165	pqer_cds_502	0.00059329	Hypothetical protein		0.9103
166	pqer_cds_1137	0.000548031	Hypothetical protein		0.8494
167	pqer_cds_452	0.000545306	Hypothetical protein		0.3045
168	pqer_cds_157	0.000543143	Ubiquitin-like domain		0.5991
169	pqer_cds_145	0.000541877	Hypothetical protein		0.9689
170	pqer_cds_408	0.000531943	Topoisomerase ii-associated protein domain		0.6282
171	pqer_cds_110	0.000514612	AldR family transcriptional regulator		0.9272
172	pqer_cds_839	0.000497927	Hypothetical protein		0.0091
173	pqer_cds_207	0.000491386	Hypothetical protein		0.0336
174	pqer_cds_117	0.000485983	Hypothetical protein		0.0023
175	pqer_cds_548	0.000467624	Hypothetical protein		0.5394
176	pqer_cds_98	0.000466899	Hypothetical protein		0.2558
177	pqer_cds_1136	0.000424934	Hypothetical protein		0.2543
178	pqer_cds_552	0.000406143	Hypothetical protein		0.0107
179	pqer_cds_1104	0.000402514	Hypothetical protein		0.7282
180	pqer_cds_557	0.000399015	Flil-like domain		0.0406
181	pqer_cds_229	0.000382909	Ser/thr phosphatase 2c		0.9113
182	pqer_cds_992	0.000348817	Hypothetical protein		0.5763
183	pqer_cds_1132	0.000338489	Hypothetical protein		0.9963
184	pqer_cds_1088	0.000332187	Hypothetical protein		0.0056
185	pqer_cds_261	0.000318501	Hypothetical protein		0.8043

## Sheet: P. dulcis
Rank	Gene	nIBAQ	Annotation	# introns	DNA-binding probability
1	pdul_cds_321	0.346889	Hypothetical protein		0.0715
2	pdul_cds_270	0.299441	Hypothetical protein		0.1444
3	pdul_cds_333	0.231909	Hypothetical protein		0.1765
4	pdul_cds_428	0.18493	Thioredoxin-like fold domain	2	0.1243
5	pdul_cds_455	0.145691	Hypothetical protein		0.2038
6	pdul_cds_265	0.125791	Hypothetical protein		0.3687
7	pdul_cds_282	0.117753	Hypothetical protein		0.69
8	pdul_cds_350	0.116274	Hypothetical protein		0.7372
9	pdul_cds_287	0.112233	Hypothetical protein	1	0.0246
10	pdul_cds_829	0.101338	Hypothetical protein	1	0
11	pdul_cds_472	0.0631347	Hypothetical protein		0.4466
12	pdul_cds_721	0.0594523	Endoribonuclease L-PS		0.3708
13	pdul_cds_186	0.0513415	Collagen triple helix repeat domain		0.0241
14	pdul_cds_436	0.0490115	glucosamine N-acyltransferase domain		0.0054
15	pdul_cds_368	0.0487677	Hypothetical protein		0.5064
16	pdul_cds_292	0.0409756	Hypothetical protein		0.812
17	pdul_cds_389	0.0334654	Hypothetical protein	1	0.1821
18	pdul_cds_187	0.0294612	Hypothetical protein		0.4319
19	pdul_cds_283	0.0290992	Hypothetical protein		0.5076
20	pdul_cds_439	0.0263974	Hypothetical protein		0.0203
21	pdul_cds_44	0.0258652	Hypothetical protein		0.6302
22	pdul_cds_431	0.0200844	Hypothetical protein		0.4574
23	pdul_cds_453	0.0189678	Disulfide isomerase		0.6979
24	pdul_cds_194	0.0189225	Hypothetical protein	1	0.1167
25	pdul_cds_536	0.0166329	Hypothetical protein		0.0464
26	pdul_cds_657	0.0164606	Hypothetical protein		0.3717
27	pdul_cds_272	0.016238	Hypothetical protein		0.9372
28	pdul_cds_460	0.016217	Hypothetical protein		0.4485
29	pdul_cds_634	0.0155489	Hypothetical protein		0.0095
30	pdul_cds_355	0.0155306	Hypothetical protein		0.0934
31	pdul_cds_190	0.0155144	Hypothetical protein		0.2102
32	pdul_cds_100	0.0146636	Hypothetical protein		0.5894
33	pdul_cds_467	0.0145243	Hypothetical protein		0.8179
34	pdul_cds_219	0.0140404	Hypothetical protein		0.9901
35	pdul_cds_142	0.0138053	Hypothetical protein		0.6564
36	pdul_cds_935	0.0133466	Hypothetical protein		0.0786
37	pdul_cds_954	0.0129083	Hypothetical protein	1	0.0111
38	pdul_cds_189	0.0127317	Hypothetical protein		0.2188
39	pdul_cds_169	0.0123324	Hypothetical protein		0.0006
40	pdul_cds_360	0.0115447	Dna pol iii gamma/tau subunit-like domain		0.6252
41	pdul_cds_246	0.0115222	Hypothetical protein		0.8574
42	pdul_cds_891	0.0112972	Hypothetical protein		0.0133
43	pdul_cds_140	0.0111861	Hypothetical protein		0.6372
44	pdul_cds_242	0.0106746	Casein kinase	1	0.8837
45	pdul_cds_482	0.0106107	Hypothetical protein		0.6558
46	pdul_cds_865	0.00983036	S-adomet dependent tetrapyrrole methylase domain		0.7719
47	pdul_cds_375	0.00909768	Hypothetical protein		0.0381
48	pdul_cds_319	0.00894378	Hypothetical protein		0.5131
49	pdul_cds_508	0.00881194	Hypothetical protein		0.9122
50	pdul_cds_201	0.00823856	Acid phosphatase class b		0.9125
51	pdul_cds_592	0.00781336	Nad-dependent amine oxidase		0.8848
52	pdul_cds_859	0.00765405	Hypothetical protein		0.6426
53	pdul_cds_252	0.00762268	Hypothetical protein		0.5806
54	pdul_cds_473	0.00722177	Hypothetical protein		0.6788
55	pdul_cds_429	0.00684175	Erv-family thiol oxidoreductase		0.8243
56	pdul_cds_867	0.0067195	Fad/fmn-containing dehydrogenase		0.6216
57	pdul_cds_529	0.00663476	Hypothetical protein	1	0.8879
58	pdul_cds_758	0.00662972	AldR family transcriptional regulator		0.9621
59	pdul_cds_427	0.00631489	Hypothetical protein		0.7737
60	pdul_cds_528	0.00613161	Dna pol iii gamma/tau subunit-like domain		0.987
61	pdul_cds_587	0.00597885	Dual specificity phosphatase		0.886
62	pdul_cds_214	0.00591721	Hypothetical protein		0.3835
63	pdul_cds_290	0.00576257	Hypothetical protein		0.2068
64	pdul_cds_240	0.00575816	PAN/APPLE-like domain		0.5224
65	pdul_cds_946	0.00567713	Hypothetical protein		0.2746
66	pdul_cds_195	0.00560376	Hypothetical protein		0.706
67	pdul_cds_855	0.00541351	Dna pol iii gamma/tau subunit-like domain		0.234
68	pdul_cds_123	0.00503878	Hypothetical protein		0.5388
69	pdul_cds_224	0.00498305	Hypothetical protein		0.2123
70	pdul_cds_926	0.00495566	Hypothetical protein		0.3679
71	pdul_cds_1034	0.00478483	Hypothetical protein		0.8846
72	pdul_cds_1046	0.00473589	Lipase/esterase		0.1013
73	pdul_cds_388	0.00469302	Hypothetical protein		0.8941
74	pdul_cds_706	0.00468823	Hypothetical protein		0.9413
75	pdul_cds_596	0.00447296	Hypothetical protein		0.78
76	pdul_cds_133	0.00446105	Hypothetical protein		0.3096
77	pdul_cds_262	0.00444779	Cupin		0.0146
78	pdul_cds_746	0.00435871	Hypothetical protein		0.4383
79	pdul_cds_523	0.00411374	Hypothetical protein		0.8749
80	pdul_cds_303	0.00402736	Hypothetical protein		0.2436
81	pdul_cds_507	0.00400766	Hypothetical protein		0.0411
82	pdul_cds_757	0.003976	Cathepsin c1-like peptidase	1	0.4729
83	pdul_cds_961	0.00388663	Hypothetical protein		0.8953
84	pdul_cds_522	0.00385905	Hypothetical protein		0.8166
85	pdul_cds_465	0.00361836	Hypothetical protein		0.9071
86	pdul_cds_180	0.00358229	F-box domain		0.1264
87	pdul_cds_74	0.0035653	Hypothetical protein		0.57
88	pdul_cds_816	0.00353138	Hypothetical protein		0.0788
89	pdul_cds_423	0.00330854	Hypothetical protein		0.9095
90	pdul_cds_1007	0.00326888	Hypothetical protein		0.3001
91	pdul_cds_923	0.00320098	Hypothetical protein		0.544
92	pdul_cds_723	0.00311933	Hypothetical protein		0.0087
93	pdul_cds_188	0.00305544	Hypothetical protein		0.9881
94	pdul_cds_990	0.00304334	oxidoreductase		0.1338
95	pdul_cds_259	0.00303147	Hypothetical protein		0.906
96	pdul_cds_919	0.00302837	Hypothetical protein		0.6317
97	pdul_cds_249	0.00289447	Hypothetical protein		0.948
98	pdul_cds_221	0.00270541	Hypothetical protein		0.9902
99	pdul_cds_1056	0.00246134	Hypothetical protein		0.4455
100	pdul_cds_579	0.00238254	Hypothetical protein		0.331
101	pdul_cds_575	0.00228846	Hypothetical protein		0.4999
102	pdul_cds_225	0.00227843	Hypothetical protein		0.6486
103	pdul_cds_510	0.00223746	Hypothetical protein		0.501
104	pdul_cds_164	0.00216012	Hypothetical protein		0.4749
105	pdul_cds_365	0.00214784	Hypothetical protein		0.1532
106	pdul_cds_395	0.00206714	Hypothetical protein		0.729
107	pdul_cds_807	0.00204143	Hypothetical protein		0.2668
108	pdul_cds_833	0.00197541	Hypothetical protein		0.3632
109	pdul_cds_320	0.0019751	Trypsin-like serine protease		0.4156
110	pdul_cds_474	0.00193489	Hypothetical protein		0.0801
111	pdul_cds_424	0.00193257	Smc atpase domain		0.9071
112	pdul_cds_505	0.00187926	Hypothetical protein		0.3595
113	pdul_cds_934	0.00185723	Dna pol iii gamma/tau subunit-like domain		0.9881
114	pdul_cds_485	0.00183968	Hypothetical protein		0.6238
115	pdul_cds_959	0.00182421	Hypothetical protein		0.514
116	pdul_cds_972	0.00181737	Orotate phosphoribosyltransferase		0.2226
117	pdul_cds_222	0.00181176	Hypothetical protein		0.758
118	pdul_cds_299	0.00180462	Hypothetical protein		0.9146
119	pdul_cds_183	0.00177975	Hypothetical protein		0.397
120	pdul_cds_594	0.00170376	Hypothetical protein		0.3709
121	pdul_cds_509	0.00162084	Hypothetical protein		0.7337
122	pdul_cds_213	0.00159365	Hypothetical protein		0.5318
123	pdul_cds_371	0.00156602	Patatin-like phospholipase		0.714
124	pdul_cds_229	0.0014954	Hypothetical protein		0.2401
125	pdul_cds_480	0.00148856	Hypothetical protein		0.0733
126	pdul_cds_278	0.00143959	Histidine phosphatase		0.9998
127	pdul_cds_338	0.00142459	Hypothetical protein		0.386
128	pdul_cds_471	0.00142373	Papain family cysteine protease		0.6074
129	pdul_cds_138	0.0013937	Hypothetical protein		0.2072
130	pdul_cds_227	0.00138915	Collagen domain		0.0094
131	pdul_cds_475	0.0013677	Hypothetical protein		0.012
132	pdul_cds_810	0.00135001	Hypothetical protein		0.7128
133	pdul_cds_263	0.00132096	Hypothetical protein		0.3517
134	pdul_cds_435	0.00128327	Hypothetical protein		0.0155
135	pdul_cds_291	0.0012194	Hypothetical protein		0.2165
136	pdul_cds_555	0.00119364	Hypothetical protein		0.1559
137	pdul_cds_715	0.00112299	Hypothetical protein		0.021
138	pdul_cds_261	0.00109881	Topoisomerase ii-associated protein domain		0.024
139	pdul_cds_430	0.00107692	Hypothetical protein		0.8845
140	pdul_cds_562	0.00106428	Hypothetical protein		0.9172
141	pdul_cds_718	0.00105561	Hypothetical protein		0.3805
142	pdul_cds_130	0.00104611	Hypothetical protein		0.2089
143	pdul_cds_127	0.00103369	Hypothetical protein		0.4483
144	pdul_cds_311	0.000994755	Hypothetical protein	1	0.7158
145	pdul_cds_1018	0.000986994	Hypothetical protein		0.2543
146	pdul_cds_468	0.000962495	Hypothetical protein		0.0942
147	pdul_cds_685	0.000954473	Hypothetical protein		0.443
148	pdul_cds_998	0.0008798	Hypothetical protein		0.786
149	pdul_cds_610	0.000874655	Hypothetical protein		0.0883
150	pdul_cds_857	0.000848989	Hypothetical protein		0.23
151	pdul_cds_165	0.000818065	AldR family transcriptional regulator		0.9306
152	pdul_cds_426	0.000798359	Hypothetical protein		0.9665
153	pdul_cds_769	0.000775557	C1q domain		0.0232
154	pdul_cds_206	0.000772205	Ubiquitin-like domain		0.8243
155	pdul_cds_218	0.000755288	Ser/thr kinase		0.931
156	pdul_cds_565	0.000747335	Collagen domain		0.0003
157	pdul_cds_351	0.000739046	Hypothetical protein		0.4431
158	pdul_cds_792	0.00073022	Hypothetical protein		0.3741
159	pdul_cds_483	0.000714021	Pan/apple-like domain		0.8196
160	pdul_cds_643	0.000671346	Hypothetical protein		0.7571
161	pdul_cds_660	0.000665018	Collagen domain		0.0052
162	pdul_cds_502	0.000656705	Hypothetical protein		0.5802
163	pdul_cds_215	0.000648784	Alpha/beta hydrolase		0.3436
164	pdul_cds_354	0.000644314	Eukaryotic translation initiation factor 4e		0.552
165	pdul_cds_62	0.000599842	Acid phosphatase		0.3816
166	pdul_cds_852	0.000596819	Hypothetical protein		0.9839
167	pdul_cds_612	0.000582823	Hypothetical protein		0.019
168	pdul_cds_616	0.000580468	Hypothetical protein		0.3682
169	pdul_cds_1019	0.000574196	Hypothetical protein		0.8138
170	pdul_cds_370	0.000565154	Hypothetical protein		0.2694
171	pdul_cds_1009	0.000553754	Hypothetical protein	1	0.8659
172	pdul_cds_418	0.000547698	Hypothetical protein		0.761
173	pdul_cds_18	0.000512708	Btb/poz domain		0.7712
174	pdul_cds_310	0.000487873	Hypothetical protein		0.1445
175	pdul_cds_285	0.00048543	Ser/thr phosphatase 2c		0.9194
176	pdul_cds_317	0.000483302	Hypothetical protein		0.8547
177	pdul_cds_1045	0.000475415	Hypothetical protein		0.0042
178	pdul_cds_32	0.000461838	Hypothetical protein		0.0026
179	pdul_cds_479	0.000459361	Papain family cysteine protease		0.3448
180	pdul_cds_226	0.000445825	Hypothetical protein		0.6002
181	pdul_cds_1029	0.000438617	Hypothetical protein		0.9008
182	pdul_cds_408	0.000416711	Hypothetical protein		0.161
183	pdul_cds_601	0.000414388	Dual specificity phosphatase		0.8668
184	pdul_cds_1014	0.000413619	Hypothetical protein		0.9955
185	pdul_cds_236	0.000412883	Collagen domain		0.0093

## Sheet: P. neocaledonia
Rank	Gene	nIBAQ	Annotation	# introns	DNA-binding probability
1	pneo_cds_226	0.571724	Hypothetical protein		0.0824
2	pneo_cds_182	0.283167	Dna pol iii gamma/tau subunit-like domain		0.1991
3	pneo_cds_237	0.238031	Hypothetical protein		0.2275
4	pneo_cds_321	0.214835	Thioredoxin-like fold domain	1	0.1083
5	pneo_cds_345	0.10322	Hypothetical protein		0.2029
6	pneo_cds_197	0.0937168	Hypothetical protein		0.0849
7	pneo_cds_256	0.0839394	Hypothetical protein		0.9007
8	pneo_cds_634	0.0598008	Endoribonuclease L-PS		0.628
9	pneo_cds_191	0.0595633	Hypothetical protein		0.4745
10	pneo_cds_177	0.0503492	Superantigen-like domain		0.3684
11	pneo_cds_97	0.0496256	Collagen triple helix repeat domain		0.0489
12	pneo_cds_287	0.0466733	Hypothetical protein	1	0.5217
13	pneo_cds_224	0.0437704	Dna pol iii gamma/tau subunit-like domain		0.6137
14	pneo_cds_273	0.0393709	Hypothetical protein		0.4485
15	pneo_cds_343	0.0353895	Disulfide isomerase		0.4814
16	pneo_cds_199	0.0331986	Hypothetical protein		0.7906
17	pneo_cds_73	0.0328804	Hypothetical protein	1	0.7533
18	pneo_cds_326	0.0323911	glucosamine N-acyltransferase domain	1	0.0053
19	pneo_cds_360	0.0316948	Hypothetical protein		0.8003
20	pneo_cds_174	0.0315867	Cupin		0.0255
21	pneo_cds_184	0.0289318	Hypothetical protein		0.776
22	pneo_cds_457	0.0240761	Hypothetical protein		0.7447
23	pneo_cds_114	0.0238782	Hypothetical protein		0.1284
24	pneo_cds_635	0.0203857	Hypothetical protein		0.0063
25	pneo_cds_98	0.0202636	Hypothetical protein	1	0.4668
26	pneo_cds_156	0.0196103	Mukb-like domain		0.5784
27	pneo_cds_1010	0.0194572	Hypothetical protein		0.3864
28	pneo_cds_350	0.0190808	Hypothetical protein	1	0.2607
29	pneo_cds_324	0.0188108	Hypothetical protein		0.4457
30	pneo_cds_104	0.0187389	Cupin_like domain		0.1829
31	pneo_cds_696	0.0172894	Hypothetical protein		0
32	pneo_cds_983	0.0168724	Hypothetical protein		0.8142
33	pneo_cds_328	0.0162218	Hypothetical protein		0.2652
34	pneo_cds_95	0.0146521	Hypothetical protein		0.8837
35	pneo_cds_192	0.0145904	Hypothetical protein		0.3231
36	pneo_cds_576	0.0131588	Hypothetical protein		0.7911
37	pneo_cds_120	0.0129558	Acid phosphatase class b		0.971
38	pneo_cds_857	0.0126165	Hypothetical protein		0.8335
39	pneo_cds_816	0.0121775	Hypothetical protein		0.0334
40	pneo_cds_1077	0.0120729	Hypothetical protein		0.8271
41	pneo_cds_101	0.0118869	Hypothetical protein		0.7448
42	pneo_cds_631	0.0116983	Hypothetical protein		0.3283
43	pneo_cds_872	0.0113275	Hypothetical protein		0.0357
44	pneo_cds_333	0.0104299	Hypothetical protein		0.0386
45	pneo_cds_153	0.0103328	Pan/apple-like domain		0.0691
46	pneo_cds_100	0.0101951	Hypothetical protein		0.8858
47	pneo_cds_286	0.00968068	Hypothetical protein		0.892
48	pneo_cds_541	0.0093866	Major vault protein domain		0.944
49	pneo_cds_812	0.00925196	Fad/fmn-containing dehydrogenase		0.4795
50	pneo_cds_585	0.00918805	Hypothetical protein		0.1322
51	pneo_cds_37	0.00876597	Hypothetical protein		0.8295
52	pneo_cds_829	0.00838318	Hypothetical protein		0.0344
53	pneo_cds_115	0.00833309	Hypothetical protein		0.6769
54	pneo_cds_262	0.00832306	Hypothetical protein		0.0982
55	pneo_cds_699	0.00806949	Carbonic anhydrase		0.9596
56	pneo_cds_908	0.00806903	oxidoreductase	1	0.0876
57	pneo_cds_154	0.00801263	Casein kinase	1	0.9847
58	pneo_cds_878	0.00800258	Lipocalin		0.628
59	pneo_cds_485	0.00791907	Hypothetical protein		0.9339
60	pneo_cds_83	0.00789327	Hypothetical protein		0.0034
61	pneo_cds_847	0.00768475	Hypothetical protein		0.6809
62	pneo_cds_318	0.0076715	Smc atpase domain		0.7923
63	pneo_cds_132	0.00732428	Hypothetical protein		0.9988
64	pneo_cds_126	0.00731136	Hypothetical protein		0.6678
65	pneo_cds_425	0.00718124	Nad-dependent amine oxidase		0.8044
66	pneo_cds_1068	0.00711351	Hypothetical protein		0.5605
67	pneo_cds_225	0.00680428	Trypsin-like serine protease		0.1296
68	pneo_cds_855	0.00675419	Hypothetical protein		0.3673
69	pneo_cds_540	0.00673953	Hypothetical protein	2	0.1679
70	pneo_cds_753	0.00641617	Hypothetical protein		0.8424
71	pneo_cds_138	0.00621999	Hypothetical protein	1	0.7348
72	pneo_cds_654	0.00619298	AldR family transcriptional regulator		0.9664
73	pneo_cds_381	0.00578974	Hypothetical protein		0.9541
74	pneo_cds_170	0.00562512	Hypothetical protein		0.2852
75	pneo_cds_63	0.0055375	Hypothetical protein		0.1978
76	pneo_cds_864	0.00551254	Hypothetical protein		0.2504
77	pneo_cds_67	0.0053688	Hypothetical protein		0.4633
78	pneo_cds_267	0.00526921	Hypothetical protein		0.5646
79	pneo_cds_557	0.00521647	Hypothetical protein	1	0.3441
80	pneo_cds_142	0.00517161	Collagen domain		0.0188
81	pneo_cds_532	0.00499242	Hypothetical protein		0.5024
82	pneo_cds_357	0.00450533	Hypothetical protein		0.633
83	pneo_cds_217	0.00442408	Hypothetical protein		0.906
84	pneo_cds_146	0.00423757	C1q domain		0.0074
85	pneo_cds_546	0.00411315	Hypothetical protein		0.4544
86	pneo_cds_586	0.00403066	Hypothetical protein		0.4626
87	pneo_cds_159	0.00391686	Hypothetical protein		0.8455
88	pneo_cds_356	0.00388623	Collagen domain		0.0072
89	pneo_cds_529	0.00384856	Hypothetical protein		0.1658
90	pneo_cds_323	0.00380319	Erv-family thiol oxidoreductase		0.9611
91	pneo_cds_653	0.00357044	Cathepsin c1-like peptidase	1	0.2229
92	pneo_cds_144	0.00348617	Hypothetical protein		0.3374
93	pneo_cds_39	0.00345562	Hypothetical protein		0.5082
94	pneo_cds_269	0.00319032	Hypothetical protein		0.2134
95	pneo_cds_209	0.00316343	Hypothetical protein		0.8134
96	pneo_cds_805	0.00313735	Hypothetical protein		0.2497
97	pneo_cds_322	0.00313511	Erv-family thiol oxidoreductase		0.7053
98	pneo_cds_137	0.00307697	Hypothetical protein		0.2264
99	pneo_cds_956	0.0030052	Hypothetical protein		0.9007
100	pneo_cds_72	0.00293355	Hypothetical protein		0.6018
101	pneo_cds_167	0.00285569	Fatty oxidation complex domain		0.3425
102	pneo_cds_242	0.00279762	Hypothetical protein		0.6823
103	pneo_cds_257	0.00272283	Hypothetical protein		0.6416
104	pneo_cds_189	0.00261507	Histidine phosphatase	1	0.9995
105	pneo_cds_8	0.00261085	Hypothetical protein		0.7047
106	pneo_cds_168	0.0025316	AldR family transcriptional regulator	1	0.9813
107	pneo_cds_275	0.00253094	Hypothetical protein		0.333
108	pneo_cds_79	0.00252413	Hypothetical protein		0.3494
109	pneo_cds_355	0.00242751	Collagen triple helix repeat domain		0.0181
110	pneo_cds_290	0.00239919	Hypothetical protein		0.7742
111	pneo_cds_135	0.00238488	Hypothetical protein		0.181
112	pneo_cds_877	0.00232944	Hypothetical protein		0.3838
113	pneo_cds_575	0.0021082	Hypothetical protein		0.0225
114	pneo_cds_979	0.00209993	Hypothetical protein		0.5834
115	pneo_cds_560	0.00206338	Hypothetical protein		0.0046
116	pneo_cds_317	0.00199976	Hypothetical protein		0.5895
117	pneo_cds_587	0.00164796	Papain family cysteine protease		0.4791
118	pneo_cds_736	0.0016341	Collagen triple helix repeat domain		0.0024
119	pneo_cds_319	0.00162639	Hypothetical protein		0.99
120	pneo_cds_590	0.00153406	Laminin g domain		0.1634
121	pneo_cds_520	0.00147574	Hypothetical protein		0.7684
122	pneo_cds_422	0.00146689	Hypothetical protein		0.8341
123	pneo_cds_148	0.00140685	Collagen domain		0.0035
124	pneo_cds_842	0.00135323	Hypothetical protein		0.3523
125	pneo_cds_929	0.00132406	Hypothetical protein		0.9954
126	pneo_cds_659	0.00127964	Hypothetical protein	3	0.9632
127	pneo_cds_175	0.00124482	Hypothetical protein		0.2166
128	pneo_cds_445	0.00121383	Hypothetical protein		0.6949
129	pneo_cds_574	0.00119154	Hypothetical protein		0.3327
130	pneo_cds_484	0.00113342	Hypothetical protein		0.6961
131	pneo_cds_949	0.00108449	Hypothetical protein		0.8544
132	pneo_cds_661	0.00105458	Hypothetical protein		0.4564
133	pneo_cds_516	0.000961834	Hypothetical protein		0.865
134	pneo_cds_939	0.000957392	Hypothetical protein		0.1611
135	pneo_cds_38	0.00094877	Hypothetical protein		0.726
136	pneo_cds_261	0.00089685	Eukaryotic translation initiation factor 4e	1	0.7897
137	pneo_cds_403	0.000889149	Hypothetical protein		0.2574
138	pneo_cds_134	0.000868328	Hypothetical protein	1	0.9837
139	pneo_cds_880	0.000834284	Hypothetical protein		0.7271
140	pneo_cds_809	0.000829876	Hypothetical protein		0.9158
141	pneo_cds_423	0.000820409	Hypothetical protein		0.2248
142	pneo_cds_553	0.00079918	Hypothetical protein		0.327
143	pneo_cds_695	0.000775043	Wd40 repeat		0.3772
144	pneo_cds_580	0.000746487	Hypothetical protein		0.0653
145	pneo_cds_71	0.000693607	Hypothetical protein		0.8581
146	pneo_cds_552	0.000670936	Malate/l-lactate dehydrogenase domain		0.0503
147	pneo_cds_582	0.000659982	Papain family cysteine protease		0.5494
148	pneo_cds_408	0.00061942	Flil-like domain		0.094
149	pneo_cds_446	0.000610411	Hypothetical protein		0.9264
150	pneo_cds_131	0.00059544	Ser/thr kinase		0.7426
151	pneo_cds_152	0.000561591	C1q domain		0.0378
152	pneo_cds_964	0.000561449	Lipase/esterase		0.207
153	pneo_cds_910	0.000550557	Hypothetical protein		0.8632
154	pneo_cds_254	0.00054894	Vltf3-like transcription factor		0.779
155	pneo_cds_666	0.000541873	C1q domain		0.0413
156	pneo_cds_439	0.000537639	Hypothetical protein		0.7161
157	pneo_cds_276	0.000496248	Patatin-like phospholipase	1	0.6015
158	pneo_cds_376	0.000478197	Hypothetical protein	1	0.7975
159	pneo_cds_843	0.00047795	Hypothetical protein		0.9158
160	pneo_cds_173	0.000454515	Hypothetical protein	1	0.0271
161	pneo_cds_204	0.000429838	Hypothetical protein		0.6877
162	pneo_cds_409	0.000414455	Hypothetical protein		0.3653
163	pneo_cds_194	0.000397494	Ser/thr phosphatase 2c		0.8744
164	pneo_cds_960	0.000397047	Collagen domain		0.0033
165	pneo_cds_222	0.000385288	Hypothetical protein		0.8729
166	pneo_cds_295	0.000369277	Hypothetical protein		0.2345
167	pneo_cds_650	0.000359556	Hypothetical protein		0.007
168	pneo_cds_940	0.000353757	Hypothetical protein		0.8379
169	pneo_cds_562	0.00032105	Cyanophycin synthetase		0.6708
170	pneo_cds_897	0.000313041	Hypothetical protein		0.0138
171	pneo_cds_402	0.000307038	Hypothetical protein		0.807
172	pneo_cds_640	0.000297016	Dihydrofolate reductase domain		0.6302
173	pneo_cds_281	0.00029701	Ankyrin repeat		0.3381
174	pneo_cds_665	0.000295164	C1q domain		0.0023
175	pneo_cds_164	0.000293108	Hypothetical protein		0.5988
176	pneo_cds_1043	0.000267818	Hypothetical protein		0.9073
177	pneo_cds_206	0.000260595	Hypothetical protein		0.9268
178	pneo_cds_682	0.000255494	Hypothetical protein		0.7859
179	pneo_cds_291	0.000245167	Ankyrin repeat		0.6233
180	pneo_cds_347	0.000228401	Hypothetical protein		0.6364
181	pneo_cds_737	0.000224208	Carbohydrate binding module 6 domain		0.0189
